# Supplementary material for: Physiological Adaptation to Different Heavy Metal Stress in Seedlings of Halophyte Suaeda liaotungensis
Source: Biology (Basel). 2025 Mar 5;14(3):260. doi: 10.3390/biology14030260 (PMC11940190; doi:10.3390/biology14030260)
Supplement: Supplementary file 1 [file biology-14-00260-s001.zip]

Archive with 1 entries (1 files):
- biology-3488139-supplementary.pdf
